# Supplementary material for: Individuals Infected with SARS-CoV-2 Prior to COVID-19 Vaccination Maintain Vaccine-Induced RBD-Specific Antibody Levels and Viral Neutralization Activity for One Year
Source: Viruses. 2025 Apr 29;17(5):640. doi: 10.3390/v17050640 (PMC12115583; doi:10.3390/v17050640)
Supplement: Supplementary file 1 [file viruses-17-00640-s001.zip]

Archive with 8 entries (7 files):
- viruses-3490643-final supplementary/
- viruses-3490643-final supplementary/Supp Fig 7 and Supp Table 1.pdf
- viruses-3490643-final supplementary/Supplemental Figure 1.tiff
- viruses-3490643-final supplementary/Supplemental Figure 2.tiff
- viruses-3490643-final supplementary/Supplemental Figure 3.tiff
- viruses-3490643-final supplementary/Supplemental Figure 4.tiff
- viruses-3490643-final supplementary/Supplemental Figure 5.tiff
- viruses-3490643-final supplementary/Supplemental Figure 6.tiff
